# Supplementary material for: GLAPD: Whole Genome Based LAMP Primer Design for a Set of Target Genomes
Source: Front Microbiol. 2019 Dec 13;10:2860. doi: 10.3389/fmicb.2019.02860 (PMC6923652; doi:10.3389/fmicb.2019.02860)
Supplement: Supplementary file 2 [file Data_Sheet_2.xlsx]

## Sheet: Table 3
	Table S3 Number of mismatches between existing LAMP primer sets with 43 S. aureus strains
	Ten LAMP primer sets from Xinru Wang et al. (Rapid Detection of Staphylococcus Aureus by Loop-Mediated Isothermal Amplification) were aligned to 43 S. aureus strains(as target group) using Bowtie with the “-v 2 -a” parameters. All mismatches were recorded in this table. The more mismatches, the less commonality of the LAMP primer set. Results showed that the ten LAMP primer sets were not enough c…
	Target group		Primer: nuc-1						Primer: nuc-2						Primer: nuc-3						Primer: nuc-4						Primer: nuc-5						Primer: mecA-1						Primer: mecA-2						Primer: mecA-3
	Accession	Name	F3	F2	F1c	B1c	B2	B3	F3	F2	F1c	B1c	B2	B3	F3	F2	F1c	B1c	B2	B3	F3	F2	F1c	B1c	B2	B3	F3	F2	F1c	B1c	B2	B3	F3	F2	F1c	B1c	B2	B3	F3	F2	F1c	B1c	B2	B3	F3	F2	F1c	B1c	B2
	NC_017340.1	S.aureus 04-02981	0	0	1	0	0	1	0	0	1	1	1	0	0	1	0	0	0	1	0	0	0	0	0	0	0	0	0	0	0	0	1	0	0	0	0	0	0	0	0	0	0	0	0	0	0	0	0
	NC_018608.1	S.aureus 08BA02176	1	1	1	0	0	0	1	0	0	0	0	0	0	0	0	0	0	1	0	0	0	0	0	0	0	1	0	1	1	1	1	0	0	0	0	0	0	0	0	0	0	0	0	0	0	0	0
	NC_017351.1	S.aureus subsp. aureus 11819-97	1	1	1	0	0	0	0	0	0	0	0	0	0	0	0	0	0	1	0	0	0	0	0	0	1	0	2	0	1	1	0	0	0	0	0	0	0	0	0	0	0	0	0	0	0	0	0
	NC_017673.1	S.aureus subsp. aureus 71193	1	1	1	0	0	0	1	0	0	0	0	0	0	0	0	0	0	1	0	0	0	0	0	0	0	1	0	1	1	1	>2	>2	>2	>2	>2	>2	>2	>2	>2	>2	>2	>2	>2	>2	>2	>2	>2
	NC_021670.1	S.aureus Bmb9393	1	0	1	0	0	0	0	0	0	0	0	0	0	0	0	0	0	1	0	0	0	0	0	0	1	0	2	0	1	0	0	0	0	0	0	0	0	0	0	0	0	0	0	0	0	0	0
	NC_021554.1	S.aureus CA-347	1	1	1	1	0	0	0	1	0	0	0	0	0	0	0	0	0	1	1	0	1	0	0	0	0	1	0	1	1	1	1	0	0	0	0	0	0	0	0	0	0	0	0	0	0	0	0
	NC_002951.2	S.aureus subsp. aureus COL	1	0	1	0	0	0	0	0	0	0	0	0	0	0	0	0	0	1	0	0	0	0	0	0	1	0	2	0	1	0	0	0	0	0	0	0	0	0	0	0	0	0	0	0	0	0	0
	NC_017343.1	S.aureus subsp. aureus ECT-R 2	0	0	1	0	0	1	0	0	1	1	1	0	0	1	0	0	0	1	0	0	0	0	0	0	0	0	0	0	0	0	>2	>2	>2	>2	>2	>2	>2	>2	>2	>2	>2	>2	>2	>2	>2	>2	>2
	NC_017337.1	S.aureus subsp. aureus ED133	0	0	0	0	0	0	0	0	0	0	0	0	0	0	0	0	0	0	0	0	0	0	0	0	0	0	0	0	0	0	>2	>2	>2	>2	>2	>2	>2	>2	>2	>2	>2	>2	>2	>2	>2	>2	>2
	NC_013450.1	S.aureus subsp. aureus ED98	0	0	1	0	0	1	0	0	1	1	1	0	0	1	0	0	0	1	0	0	0	0	0	0	0	0	0	0	0	0	>2	>2	>2	>2	>2	>2	>2	>2	>2	>2	>2	>2	>2	>2	>2	>2	>2
	NC_017763.1	S.aureus subsp. aureus HO 5096 0412	0	2	1	0	0	1	0	0	1	1	0	0	0	0	0	0	0	1	0	0	0	0	0	0	0	0	0	0	1	1	0	0	0	0	0	0	0	0	0	0	0	0	0	0	0	0	0
	NC_009632.1	S.aureus subsp. aureus JH1	0	0	1	0	0	1	0	0	1	1	1	0	0	1	0	0	0	1	0	0	0	0	0	0	0	0	0	0	0	0	1	0	0	0	0	0	0	0	0	0	0	0	0	0	0	0	0
	NC_009487.1	S.aureus subsp. aureus JH9	0	0	1	0	0	1	0	0	1	1	1	0	0	1	0	0	0	1	0	0	0	0	0	0	0	0	0	0	0	0	1	0	0	0	0	0	0	0	0	0	0	0	0	0	0	0	0
	NC_017341.1	S.aureus subsp. aureus str. JKD6008	1	0	1	0	0	0	0	0	0	0	0	0	0	0	0	0	0	1	0	0	0	0	0	0	1	0	2	0	1	0	1	0	0	0	0	0	0	0	0	0	0	0	0	0	0	0	0
	NC_017338.1	S.aureus subsp. aureus JKD6159	0	0	1	0	0	0	0	0	0	0	0	0	0	0	0	0	0	0	0	0	0	0	0	0	0	0	0	0	0	0	1	0	0	0	0	0	0	0	0	0	0	0	0	0	0	0	0
	NC_017349.1	S.aureus subsp. aureus LGA251	0	0	1	0	0	0	0	0	0	0	0	0	0	0	0	0	0	1	0	0	0	0	0	0	0	0	0	0	0	0	>2	>2	>2	>2	>2	>2	>2	>2	>2	>2	>2	>2	>2	>2	>2	>2	>2
	NC_016928.1	S.aureus subsp. aureus M013	0	0	2	0	0	0	0	0	0	0	0	0	0	0	0	0	0	1	0	0	0	0	0	0	0	0	1	0	0	0	1	0	0	0	0	0	0	0	0	0	0	0	0	0	0	0	0
	NC_021059.1	S.aureus M1	1	0	1	0	0	0	0	0	0	0	0	0	0	0	0	0	0	1	0	0	0	0	0	0	1	0	2	0	1	0	1	0	0	0	0	0	0	0	0	0	0	0	0	0	0	0	0
	NC_002952.2	S.aureus subsp. aureus MRSA252	1	1	1	0	0	0	1	0	0	0	0	0	1	0	0	0	0	1	0	0	0	0	1	0	0	1	0	1	1	1	1	0	0	0	0	0	0	0	0	0	0	0	0	0	0	0	0
	NC_016941.1	S.aureus subsp. aureus MSHR1132	>2	>2	1	>2	>2	>2	1	>2	>2	>2	>2	>2	2	>2	>2	>2	>2	>2	>2	0	>2	>2	2	>2	>2	>2	>2	>2	>2	>2	1	0	0	0	0	0	0	0	0	0	0	0	0	0	0	0	0
	NC_002953.3	S.aureus subsp. aureus MSSA476	0	1	1	0	0	0	0	0	1	0	0	1	0	0	0	0	0	1	0	0	0	1	0	0	0	0	0	0	0	1	>2	>2	>2	>2	>2	>2	>2	>2	>2	>2	>2	>2	>2	>2	>2	>2	>2
	NC_003923.1	S.aureus subsp. aureus MW2	0	1	1	0	0	0	0	0	1	0	0	1	0	0	0	0	0	1	0	0	0	1	0	0	0	0	0	0	0	1	1	0	0	0	0	0	0	0	0	0	0	0	0	0	0	0	0
	NC_009782.1	S.aureus subsp. aureus Mu3	0	0	1	0	0	1	0	0	1	1	1	0	0	1	0	0	0	1	0	0	0	0	0	0	0	0	0	0	0	0	1	0	0	0	0	0	0	0	0	0	0	0	0	0	0	0	0
	NC_002758.2	S.aureus subsp. aureus Mu50	0	0	1	0	0	1	0	0	1	1	1	0	0	1	0	0	0	1	0	0	0	0	0	0	0	0	0	0	0	0	1	0	0	0	0	0	0	0	0	0	0	0	0	0	0	0	0
	NC_002745.2	S.aureus subsp. aureus N315	0	0	1	0	0	1	0	0	1	1	1	0	0	1	0	0	0	1	0	0	0	0	0	0	0	0	0	0	0	0	1	0	0	0	0	0	0	0	0	0	0	0	0	0	0	0	0
	NC_007795.1	S.aureus subsp. aureus NCTC 8325	1	0	1	0	0	0	0	0	0	0	0	0	0	0	0	0	0	1	0	0	0	0	0	0	1	0	2	0	1	0	>2	>2	>2	>2	>2	>2	>2	>2	>2	>2	>2	>2	>2	>2	>2	>2	>2
	NC_009641.1	S.aureus subsp. aureus str. Newman	1	0	1	0	0	0	0	0	0	0	0	0	0	0	0	0	0	1	0	0	0	0	0	0	1	0	2	0	1	0	>2	>2	>2	>2	>2	>2	>2	>2	>2	>2	>2	>2	>2	>2	>2	>2	>2
	NC_007622.1	S.aureus RF122	0	0	0	0	0	0	0	0	0	0	0	0	0	0	0	1	0	1	0	0	0	0	0	0	0	0	0	0	0	0	>2	>2	>2	>2	>2	>2	>2	>2	>2	>2	>2	>2	>2	>2	>2	>2	>2
	NC_020529.1	S.aureus subsp. aureus ST228 isolate 10388	0	0	1	0	0	1	0	0	1	1	1	0	0	1	0	0	0	1	0	0	0	0	0	0	0	0	0	0	0	0	1	0	0	0	0	0	0	0	0	0	0	0	0	0	0	0	0
	NC_020564.1	S.aureus subsp. aureus ST228 isolate 10497	0	0	1	0	0	1	0	0	1	1	1	0	0	1	0	0	0	1	0	0	0	0	0	0	0	0	0	0	0	0	1	0	0	0	0	0	0	0	0	0	0	0	0	0	0	0	0
	NC_020532.1	S.aureus subsp. aureus ST228 isolate 15532	0	0	1	0	0	1	0	0	1	1	1	0	0	1	0	0	0	1	0	0	0	0	0	0	0	0	0	0	0	0	1	0	0	0	0	0	0	0	0	0	0	0	0	0	0	0	0
	NC_020533.1	S.aureus subsp. aureus ST228 isolate 16035	0	0	1	0	0	1	0	0	1	1	1	0	0	1	0	0	0	1	0	0	0	0	0	0	0	0	0	0	0	0	1	0	0	0	0	0	0	0	0	0	0	0	0	0	0	0	0
	NC_020537.1	S.aureus subsp. aureus ST228 isolate 18412	0	0	1	0	0	1	0	0	1	1	1	0	0	1	0	0	0	1	0	0	0	0	0	0	0	0	0	0	0	0	1	0	0	0	0	0	0	0	0	0	0	0	0	0	0	0	0
	NC_017333.1	S.aureus subsp. aureus ST398	1	1	1	0	0	0	1	0	0	0	0	0	0	0	0	0	0	1	0	0	0	0	0	0	0	1	0	1	1	1	1	0	0	0	0	0	0	0	0	0	0	0	0	0	0	0	0
	NC_017347.1	S.aureus subsp. aureus T0131	1	0	1	0	0	0	0	0	0	0	0	0	0	0	0	0	0	1	0	0	0	0	0	0	1	0	2	0	1	0	1	0	0	0	0	0	0	0	0	0	0	0	0	0	0	0	0
	NC_017342.1	S.aureus subsp. aureus TCH60	1	0	1	0	0	0	1	0	0	0	0	0	1	0	0	0	0	1	0	0	0	0	1	0	0	1	0	1	1	0	1	0	0	0	0	0	0	0	0	0	0	0	0	0	0	0	0
	NC_017331.1	S.aureus subsp. aureus TW20	1	0	1	0	0	0	0	0	0	0	0	0	0	0	0	0	0	1	0	0	0	0	0	0	1	0	2	0	1	0	0	0	0	0	0	0	0	0	0	0	0	0	0	0	0	0	0
	NC_007793.1	S.aureus subsp. aureus USA300_FPR3757	1	0	1	0	0	0	0	0	0	0	0	0	0	0	0	0	0	1	0	0	0	0	0	0	1	0	2	0	1	0	1	0	0	0	0	0	0	0	0	0	0	0	0	0	0	0	0
	NC_010079.1	S.aureus subsp. aureus USA300_TCH1516	1	0	1	0	0	0	0	0	0	0	0	0	0	0	0	0	0	1	0	0	0	0	0	0	1	0	2	0	1	0	1	0	0	0	0	0	0	0	0	0	0	0	0	0	0	0	0
	NC_016912.1	S.aureus subsp. aureus VC40	1	0	1	0	0	0	0	0	0	0	0	0	0	0	0	0	0	1	0	0	0	0	0	0	1	0	2	0	1	0	>2	>2	>2	>2	>2	>2	>2	>2	>2	>2	>2	>2	>2	>2	>2	>2	>2
	NC_020566.1	S.aureus subsp. aureus ST228 isolate 16125	0	0	1	0	0	1	0	0	1	1	1	0	0	1	0	0	0	1	0	0	0	0	0	0	0	0	0	0	0	0	1	0	0	0	0	0	0	0	0	0	0	0	0	0	0	0	0
	NC_020536.1	S.aureus subsp. aureus ST228 isolate 18341	0	0	1	0	0	1	0	0	1	1	1	0	0	1	0	0	0	1	0	0	0	0	0	0	0	0	0	0	0	0	1	0	0	0	0	0	0	0	0	0	0	0	0	0	0	0	0
	NC_020568.1	S.aureus subsp. aureus ST228 isolate 18583	0	0	1	0	0	1	0	0	1	1	1	0	0	1	0	0	0	1	0	0	0	0	0	0	0	0	0	0	0	0	1	0	0	0	0	0	0	0	0	0	0	0	0	0	0	0	0
[truncated: 13 more columns]
