# Supplementary material for: GLAPD: Whole Genome Based LAMP Primer Design for a Set of Target Genomes
Source: Front Microbiol. 2019 Dec 13;10:2860. doi: 10.3389/fmicb.2019.02860 (PMC6923652; doi:10.3389/fmicb.2019.02860)
Supplement: Supplementary file 3 [file Data_Sheet_3.xlsx]

## Sheet: Table 10
Table S10 Number of mismatches between existing LAMP primer set with 120 mitochondrion sequences
	The LAMP primer set from Lixia Yang et al. (Identification of pork in meat products using real-time loop-mediated isothermal amplification) was aligned to 120 Sus scrofa’s mitochondrion sequences(as target group) using Bowtie with the “-v 2 -a” parameters. All mismatches were recorded in this table. The more mismatches, the less commonality of the LAMP primer set. Results showed that the LAMP pri…
		Target group		Primer
		Accession	Name	F3	F2	F1c	B1c	B2	B3
		KT965278.1	Sus scrofa domesticus voucher CWFH_abt_1	0	0	1	0	0	0
		KM998967.1	Sus scrofa breed Meishan	0	0	0	0	0	0
		KM101042.1	Sus scrofa breed Guanling	0	0	0	0	0	0
		KP126954.1	Sus scrofa breed Luchuan pig	0	0	0	0	0	0
		KP223728.1	Sus scrofa breed Jeuma pig	0	0	0	0	0	0
		KP765605.1	Sus scrofa breed Changbai mountains wild boar	0	0	0	0	0	0
		KP765604.1	Sus scrofa breed Wuhuang pig	0	0	0	0	0	0
		KP765603.1	Sus scrofa breed Chenghua pig	0	0	0	0	0	0
		KP765602.1	Sus scrofa breed Berkshire	0	0	0	0	0	0
		KP681245.1	Sus scrofa breed wild boar	0	0	0	0	0	0
		KP681244.1	Sus scrofa breed Wenchang	0	0	0	0	0	1
		KP681243.1	Sus scrofa breed Wuzhishan2	0	0	0	0	0	0
		KP681242.1	Sus scrofa breed Lingao	0	0	0	0	0	0
		KP294522.1	Sus scrofa breed Dabieshan black pig	0	0	0	0	1	0
		KP257599.1	Sus scrofa breed Qingyu	0	0	0	0	0	0
		KP257598.1	Sus scrofa breed Liangshan	0	0	0	0	0	0
		KP126939.1	Sus scrofa breed Bama xiang pig	0	0	0	0	0	0
		KM275217.1	Sus scrofa breed Luchuan	0	0	0	0	0	0
		KM200762.1	Sus scrofa breed Dahuabai	0	0	0	0	0	0
		KM433673.1	Sus scrofa breed Longlin	0	0	0	0	0	0
		KM094194.1	Sus scrofa breed Sandu black	0	0	0	0	0	0
		KM250424.1	Sus scrofa breed Congjiang miniature	0	0	0	0	0	0
		KM259826.1	Sus scrofa breed Wuyi Black	0	0	0	0	0	0
		KM044240.1	Sus scrofa breed Diannan	0	0	0	0	0	0
		KM044239.1	Sus scrofa breed Rongchang	0	0	0	0	0	0
		KM073256.1	Sus scrofa breed Tibetan	0	0	0	0	0	0
		KJ789952.1	Sus scrofa domesticus	1	1	2	0	>2	1
		KM101043.1	Sus scrofa breed Lantang	0	0	0	0	0	0
		KJ737423.1	Sus scrofa breed Lu chuan	0	0	0	0	0	0
		KJ737422.1	Sus scrofa breed Long lin	0	0	0	0	0	0
		KJ737421.1	Sus scrofa breed Lai wu	0	0	0	0	0	0
		KJ737420.1	Sus scrofa breed Huo shou black	0	0	0	0	0	0
		KJ737419.1	Sus scrofa breed Huai	0	0	0	0	0	0
		KJ737418.1	Sus scrofa breed Hang	0	0	0	0	0	0
		KJ737417.1	Sus scrofa breed Ding Yuan	0	0	0	0	0	0
		KJ909516.1	Sus scrofa breed Wuzhishan	0	0	0	0	0	0
		KJ746666.1	Sus scrofa domesticus breed Mangalica	0	0	0	0	0	0
		KJ746665.1	Sus scrofa domesticus breed Ya cha	0	0	0	0	0	0
		KJ746664.1	Sus scrofa domesticus breed Pen zhou shan di	0	0	0	0	0	0
		KJ746663.1	Sus scrofa domesticus breed Nei jiang	0	0	0	0	0	0
		KJ746662.1	Sus scrofa domesticus breed Ma shen	0	0	0	0	0	0
		KJ720205.1	Sus scrofa breed Laiwu Black pig	0	0	0	0	0	0
		KF971862.1	Sus scrofa domesticus breed Min	0	0	0	0	0	0
		KF767443.1	Sus scrofa breed Wuzhishan	0	0	0	0	0	0
		KC505411.1	Sus scrofa breed wild boar	0	0	0	0	0	0
		KC505410.1	Sus scrofa breed Berkshire	0	0	0	0	0	0
		KC505409.1	Sus scrofa breed Yanan pig	0	0	0	0	0	0
		KC505408.1	Sus scrofa breed Wujin pig	0	0	0	0	0	0
		KC505407.1	Sus scrofa breed Penzhou pig	0	0	0	0	0	0
		KC505406.1	Sus scrofa breed Neijiang pig	0	0	0	0	0	0
		KF752550.1	Sus scrofa breed Yorkshine	0	0	0	0	0	0
		KF660222.1	Sus scrofa scrofa breed Qianshao Spotted pig	0	0	0	0	0	0
		KF601700.1	Sus scrofa breed Taoyuan Black	0	0	0	0	0	0
		KF569218.1	Sus scrofa breed DLY	0	0	0	0	0	0
		KF472179.1	Sus scrofa breed Daweizi	0	0	0	0	0	0
		KF472178.1	Sus scrofa breed Ningxiang	0	0	0	0	0	0
		KF472177.1	Sus scrofa breed Shaziling	0	0	0	0	0	0
		KC469587.1	Sus scrofa domesticus breed pietrain	0	0	0	0	0	0
		KC469586.1	Sus scrofa domesticus breed Chinese Jinhua pig	0	0	0	0	0	0
		KC250275.1	Sus scrofa breed Large White	0	0	0	0	0	0
		KC250274.1	Sus scrofa breed Lantang	0	0	0	0	0	0
		KC250273.1	Sus scrofa breed Xiang	0	0	0	0	0	0
		NC_012095.1	Sus scrofa domesticus	0	0	0	0	0	0
		JN601075.1	Sus scrofa isolate 1-37-193 breed Yorkshire	0	0	0	0	0	0
		JN601074.1	Sus scrofa isolate yorkshire 1-38-177 breed Yorkshire	0	0	0	0	0	0
		JN601073.1	Sus scrofa isolate 3 breed Turopolje	0	0	0	0	0	0
		JN601072.1	Sus scrofa isolate 2 breed Turopolje	0	0	0	0	0	0
		JN601071.1	Sus scrofa isolate B breed Meishan	0	0	0	0	0	0
		JN601070.1	Sus scrofa isolate A breed Meishan	0	0	0	0	0	0
		JN601069.1	Sus scrofa isolate Mangalitsa swallow belly breed 2	0	0	0	0	0	0
		JN601068.1	Sus scrofa isolate Mangalitsa swallow belly breed 1	0	0	0	0	0	0
		JN601067.1	Sus scrofa isolate Mangalitsa Blonde breed 43-6	0	0	0	0	0	0
		JN601066.1	Sus scrofa isolate Mangalitsa Blonde breed 43-5	0	0	0	0	0	0
		DQ534707.2	Sus scrofa breed Taoyuan	0	0	0	0	0	0
		DQ518915.2	Sus scrofa breed Lanyu	0	1	0	0	0	0
		AP003428.1	Sus scrofa domestica mitochondrial DNA	0	0	0	0	0	0
		FJ237003.1	Sus scrofa breed European wild boar haplotype WB6	0	0	0	0	0	0
		FJ237002.1	Sus scrofa breed European wild boar haplotype WB5	0	0	0	0	0	0
		FJ237001.1	Sus scrofa breed European wild boar haplotype WB4	0	0	0	0	0	0
		FJ237000.1	Sus scrofa breed European wild boar haplotype WB3	0	0	0	0	0	0
		FJ236999.1	Sus scrofa breed European wild boar haplotype WB2	0	0	0	0	0	0
		FJ236998.1	Sus scrofa breed European wild boar haplotype WB1	0	0	0	0	0	0
		FJ236997.1	Sus scrofa breed Duroc haplotype D2	0	0	0	0	0	0
		FJ236996.1	Sus scrofa breed Duroc haplotype D1	0	0	0	0	0	0
		FJ236995.1	Sus scrofa breed Iberian haplotype H6	0	0	0	0	0	1
		FJ236994.1	Sus scrofa breed Iberian haplotype H5	0	0	0	0	0	0
		FJ236993.1	Sus scrofa breed Iberian haplotype H4	0	0	0	0	0	1
		FJ236992.1	Sus scrofa breed Iberian haplotype H3	0	0	0	0	0	1
		FJ236991.1	Sus scrofa breed Iberian haplotype H2	0	0	0	0	0	1
		AF486874.1	Sus scrofa breed Large White	0	0	0	0	0	0
		AF486873.1	Sus scrofa breed Chinese Wannanhua	0	0	0	0	0	0
		AF486872.1	Sus scrofa breed Chinese Jiangquhai	0	0	0	0	0	0
		AF486871.1	Sus scrofa breed Chinese Yushanhei	0	0	0	0	0	0
		AF486870.1	Sus scrofa breed Chinese Dahuabai	0	0	0	0	0	0
		AF486869.1	Sus scrofa breed Chinese Diannan Short-ear	0	0	0	0	0	0
		AF486868.1	Sus scrofa breed Chinese Yimenghei	0	0	0	0	0	0
		AF486867.1	Sus scrofa breed Chinese Wuzhishan	0	0	0	0	0	0
		AF486866.1	Sus scrofa breed Landerace	0	0	0	0	0	0
		AF486865.1	Sus scrofa breed Chinese Qingping	0	0	0	0	0	0
		AF486864.1	Sus scrofa breed Chinese Min	0	0	0	0	0	0
		AF486863.1	Sus scrofa breed Chinese Jinhua	0	0	0	0	0	0
		AF486862.1	Sus scrofa breed Chinese Tongcheng	0	0	0	0	0	0
		AF486861.1	Sus scrofa breed Chinese Erhualian	0	0	0	0	0	0
		AF486860.1	Sus scrofa breed Chinese Rongchang	0	0	0	0	0	0
		AF486859.1	Sus scrofa breed Chinese Xiang	0	0	0	0	0	0
		AF486858.1	Sus scrofa breed Duroc	0	0	0	0	0	0
		AF486857.1	Sus scrofa breed Chinese Ningxiang	0	0	0	0	0	0
		AF486856.1	Sus scrofa breed Chinese Zang	0	0	0	0	0	0
		AF486855.1	Sus scrofa breed Chinese Zhong Meishan	0	0	0	0	0	0
		AY574048.1	Sus scrofa breed Large White	0	0	0	0	0	0
		AY574046.1	Sus scrofa breed Hampshire	0	0	0	0	0	0
		AY574045.1	Sus scrofa breed Berkshire	0	0	0	0	1	0
		AY337045.1	Sus scrofa breed Duroc	0	0	0	0	0	0
		GQ220329.1	Sus scrofa breed Dahe	0	0	0	0	0	0
		GQ220328.1	Sus scrofa breed Banna Mini	0	0	0	0	0	0
		DQ466081.2	Sus scrofa breed Nuogu	0	0	0	0	0	0
		EU333163.1	Sus scrofa breed Chinese northeast wildboar	0	0	0	0	0	0
		EF375877.3	Sus scrofa breed type I Lanyu	0	1	0	0	0	0
		DQ972936.3	Sus scrofa breed Type II Lanyu	0	0	0	0	0	0
		EU117375.1	Sus scrofa breed Iberian	0	0	0	0	0	1
