# Supplementary material for: GLAPD: Whole Genome Based LAMP Primer Design for a Set of Target Genomes
Source: Front Microbiol. 2019 Dec 13;10:2860. doi: 10.3389/fmicb.2019.02860 (PMC6923652; doi:10.3389/fmicb.2019.02860)
Supplement: Supplementary file 4 [file Data_Sheet_4.xlsx]

## Sheet: Table 14
Table S14 Number of mismatches between existing LAMP primer sets with 50 H. pyloristrains
One LAMP primer set from Saori Horiuchi et al. were aligned to 50 H. pylori strains(as target group) using Bowtie with the “-v 2 -a” parameters. All mismatches were recorded in this table. The more mismatches, the less commonality of the LAMP primer set. Results showed that this LAMP primer sets was not enough common to cover all target H. pylori strains.
	Target group		Primer
	Accession	Name	F3	F2	F1c	B1c	B2	B3
	NC_017381.1	Helicobacter pylori 2018	0	0	2	1	1	0
	NC_017357.1	Helicobacter pylori 908	0	0	2	1	1	0
	NC_011333.1	Helicobacter pylori G27	0	0	2	1	1	1
	NC_008086.1	Helicobacter pylori HPAG1	0	2	1	2	0	0
	NC_017371.1	Helicobacter pylori Gambia94/24	0	0	2	2	1	1
	NC_017374.1	Helicobacter pylori 2017	0	0	2	1	1	0
	NC_017376.1	Helicobacter pylori SNT49	1	0	2	1	0	0
	NC_014555.1	Helicobacter pylori PeCan4	1	1	1	1	2	0
	NC_021217.1	Helicobacter pylori UM037	1	1	2	2	0	0
	NC_017063.1	Helicobacter pylori ELS37	0	0	1	2	1	0
	NC_017372.1	Helicobacter pylori India7	0	1	2	2	0	1
	NC_017733.1	Helicobacter pylori HUP-B14	0	1	1	1	1	0
	NC_018939.1	Helicobacter pylori 26695	1	>2	1	1	0	1
	NC_000915.1	Helicobacter pylori 26695	1	>2	1	1	0	1
	NC_017360.1	Helicobacter pylori 35A	>2	1	>2	2	1	2
	NC_017382.1	Helicobacter pylori 51	>2	1	>2	2	1	>2
	NC_017375.1	Helicobacter pylori 83	>2	1	>2	1	1	2
	NC_019560.1	Helicobacter pylori Aklavik117	>2	>2	>2	>2	>2	>2
	NC_019563.1	Helicobacter pylori Aklavik86	>2	>2	>2	>2	>2	>2
	NC_012973.1	Helicobacter pylori B38	>2	>2	>2	>2	>2	>2
	NC_014256.1	Helicobacter pylori B8	2	>2	>2	>2	1	0
	NC_017358.1	Helicobacter pylori Cuz20	>2	1	>2	>2	1	2
	NC_017368.1	Helicobacter pylori F16	>2	1	2	>2	1	>2
	NC_017365.1	Helicobacter pylori F30	>2	1	>2	2	1	>2
	NC_017366.1	Helicobacter pylori F32	>2	1	>2	2	0	1
	NC_017367.1	Helicobacter pylori F57	>2	1	>2	1	0	>2
	NC_000921.1	Helicobacter pylori J99	2	1	>2	2	0	2
	NC_017362.1	Helicobacter pylori Lithuania75	2	2	>2	2	0	1
	NC_020508.1	Helicobacter pylori OK113 DNA	2	>2	>2	2	0	1
	NC_020509.1	Helicobacter pylori OK310 DNA	2	1	>2	>2	0	2
	NC_011498.1	Helicobacter pylori P12	0	2	2	>2	0	1
	NC_017742.1	Helicobacter pylori PeCan18	>2	1	>2	2	0	2
	NC_017378.1	Helicobacter pylori Puno120	>2	1	>2	2	0	2
	NC_017379.1	Helicobacter pylori Puno135	>2	1	>2	2	0	2
	NC_018937.1	Helicobacter pylori Rif1	1	>2	1	1	0	1
	NC_018938.1	Helicobacter pylori Rif2	1	>2	1	1	0	1
	NC_014560.1	Helicobacter pylori SJM180	1	0	2	>2	0	0
	NC_017359.1	Helicobacter pylori Sat464	>2	>2	>2	>2	0	2
	NC_017741.1	Helicobacter pylori Shi112	>2	1	>2	2	0	0
	NC_017740.1	Helicobacter pylori Shi169	>2	1	>2	2	1	1
	NC_017739.1	Helicobacter pylori Shi417	>2	1	>2	>2	1	2
	NC_010698.2	Helicobacter pylori Shi470	>2	1	>2	>2	0	2
	NC_017361.1	Helicobacter pylori SouthAfrica7	>2	>2	>2	>2	>2	>2
	NC_021215.1	Helicobacter pylori UM032	>2	2	>2	1	2	2
	NC_021218.2	Helicobacter pylori UM066	>2	2	>2	2	1	>2
	NC_021882.1	Helicobacter pylori UM298	>2	2	>2	1	2	2
	NC_021216.1	Helicobacter pylori UM299	>2	2	>2	1	2	2
	NC_017926.1	Helicobacter pylori XZ274	>2	1	>2	1	1	1
	NC_017354.1	Helicobacter pylori 52	>2	0	>2	>2	0	2
	NC_017355.1	Helicobacter pylori v225d	>2	1	>2	>2	0	1
